# Supplementary material for: Neural synchronization is strongest to the spectral flux of slow music and depends on familiarity and beat salience
Source: eLife. 2022 Sep 12;11:e75515. doi: 10.7554/eLife.75515 (PMC9467512; doi:10.7554/eLife.75515)
Supplement: Figure 2—source data 1. [file elife-75515-fig2-data1.zip]

Archive with 1 entries (1 files):
- F2SD1.mat
